# Supplementary material for: Transcriptomics and Phenotypic Analysis of gpr56 Knockout in Zebrafish
Source: Int J Mol Sci. 2023 Apr 23;24(9):7740. doi: 10.3390/ijms24097740 (PMC10178538; doi:10.3390/ijms24097740)
Supplement: Supplementary file 1 [file ijms-24-07740-s001.zip]

Archive with 1 entries (1 files):
- ijms-2343182-supplementary.pdf
